# Supplementary material for: A Transcriptomic Response to Lactiplantibacillus plantarum-KCC48 against High-Fat Diet-Induced Fatty Liver Diseases in Mice
Source: Int J Mol Sci. 2022 Jun 17;23(12):6750. doi: 10.3390/ijms23126750 (PMC9224190; doi:10.3390/ijms23126750)
Supplement: Supplementary file 1 [file ijms-23-06750-s001.zip]

Archive with 1 entries (1 files):
- ijms-1745422-supplementary.pdf
